# Supplementary material for: Increased hepatic glucose production with lower oxidative metabolism in the growth-restricted fetus
Source: JCI Insight. 2024 Apr 30;9(10):e176497. doi: 10.1172/jci.insight.176497 (PMC11141920; doi:10.1172/jci.insight.176497)
Supplement: Supporting data values [file jciinsight-9-176497-s205.xlsx]

## Sheet: Table 1
	CON	CON	CON	CON	CON	CON	FGR_mod	FGR_mod	FGR_mod	FGR_mod	FGR_mod	FGR_sev	FGR_sev	FGR_sev	FGR_sev	FGR_sev
	14-016	14-034	17-022	17-025	18-020	18-034	14-020	14-023	14-044	17-002	17-003	14-010	14-031	16-037	16-045	17-061
Hematocrit, avg a_g	0.395	0.323	0.295	0.324	0.365	0.336	0.347	0.377	0.354	0.342	0.412	0.405	0.364	0.309	0.344	0.337
pO2	14.7	21.1	21.9	17.4	17.1	21.2	19.4	17.2	18.8	18.6	15.9	11.6	9.5	12.9		13.3
sO2	29.4	49	52.2	42.5	40	48.6	39.8	38.4	42.1	35.6	27	19.5	10	19.4		19.6
O2 content	2.33	3.15	3.05	2.73	2.87	3.25	2.75	2.88	2.93	2.425	2.225	1.58	0.73	1.225		1.325
Glucose, plasma	1.072	0.871	0.998	1.272	1	1.275	0.627	0.832	0.94	0.903	0.932	0.936	0.676	0.759	0.914	0.878
Lactate, plasma	3.989	1.797	1.841	2.98	1.844	1.708	1.648	2.305	2.21	2.771	2.91	5.05	6.022	7.069	8.22	2.986
Pyruvate, whole blood	0.188	0.111	0.132	0.09	0.08	0.092	0.17	0.163	0.128	0.1358	0.1758	0.214	0.223	0.179		0.2023
NEFA, plasma	44.6	43.5	23.3	45.9	26.7	31	43.2	41.5	38.6	27.3	33.7	54.7	51.1	27.8	57.6	31.4
Insulin	0.178	0.352	0.867	0.728	0.445	0.381	0.208	0.205	0.167	0.287	0.201	0.147	0.141	0.23	0.257	0.399
Noepinephrine	1393	1973.6	381.2	349.4	559.3	813.5	907.3	1007.4	571.6	523.6	1401.4	2123.6	2378.9	4239.6	2475.3	1277.2
Cortisol	19.1	19.8	4.6	17.6	25.6	10	46.4	29.2	15.9	23	22.4	96.9	44.3	44.6	135.7	19.7
Glucagon	38	64.4	53.1	88.9	86.5	53.5	78.5	28.2	44.5	143.9	70.4	156.5	78.5	162.8	137.6	56.9
TAU	204.09	108.51	28.78	54.67	147.89	67.53	169.71	64.43	70.62	116.67	169.5	209.1	199.73	107.6	219.48	177.99
ASP	26.78	19.43	16.04	29.86	25.63	15.3	20.29	32.96	16.2	29.97	21.93	9.06	17.08	13.1	12.93	17.75
THR	113.1	224.5	268.46	239.82	346.73	174.01	257.61	353.82	243.67	173.93	258.05	146.55	242.53	261	159.74	181.72
SER	649.92	547.15	507.73	975.4	856.5	520.97	340.95	588.21	433.77	641.15	365.28	248.4	151.08	158.2	103.74	744.31
ASPG	32.55	31.34	40.19	39.95	33.92	27.98	46.38	43.29	39.04	43.66	39.18	44.17	67.03	63.4	42.07	35.96
GLU	74.05	42.34	44.83	49.05	37.12	41.07	36.97	52.87	41.41	60.57	48.21	22.89	34.55	27.6	23.94	55.09
GLN	381.09	319.06	499.94	457.5	459.79	384.69	311.55	274.16	336.14	433.58	431.6	292.94	393.55	310.3	228.22	427.4
PRO	147.16	118.31	142.33	173.7	129.54	104.11	150.93	146.16	131.87	139.99	161.92	131.77	300.39	248.6	194.73	147.1
GLY	451.64	458.03	260.96	311.47	378.86	209.63	403.81	312.8	420.39	346.37	329.47	259.52	310.35	362.4	260.61	372.45
ALA	379.24	184.26	253.16	333.1	219.04	203.4	202.74	270.1	224.72	293.77	325.75	205.79	418.27	343.4	270.99	261.05
CIT	152	205.25	185.63	270.28	209.32	122.33	138.48	160.96	153.7	199.91	181.15	133.39	239.87	164.7	77.91	107.09
VAL	334.56	264.59	415.04	365.37	356.11	277.2	253.77	265.7	231.13	313.24	359.26	181.53	402.72	295.3	180.03	231.69
CYS	11.65	11.81	19.07	18.37	17.9	16.8	11.52	9.35	11.83	26.31	17.87	6.86	9.66	7.2	6.21	19.79
MET	123.13	77.38	79.81	67.38	65.29	69.71	68.8	68.3	75.37	83.97	83.89	41.14	67.58	95.2	43.29	71.93
ILEU	88.76	69.5	114.72	92.16	88.17	77.96	70.62	67.15	54.01	75.18	99.34	39.67	85.12	71	60.14	67
LEU	142.11	85.46	155.07	136.3	119.69	106.76	81.1	89.81	81.81	114.28	141.57	72.1	169.89	107.3	67.73	91.56
TYR	138.15	66.22	148.71	101.7	95.5	97.17	75.87	146.3	91.11	125.75	133.36	85.72	144.72	141.3	60.93	94.46
PHE	143.29	68.63	125.69	81.41	78.84	104.73	76.48	87.08	109.23	104.2	125.29	89.81	83.18	108.7	88.65	95.12
TRP	44.91	29.25	30.88	34.04	37.37	26.79	26.24	35.9	36	30.39	37.03	37.4	28.36	47.9	33.88	29.27
ORNI	50.03	69.33	59.69	69.8	68.26	37.38	101.41	87.56	60.18	60.34	61.08	25.41	63.92	59.7	18.56	21.86
LYS	58.08	47.58	68.12	76.34	62.6	42.49	90.87	75.46	75.55	71.77	94.44	62.19	95.74	99	32.92	59.17
HIS	45.04	31.8	47.65	48.94	41.9	41.9	44.99	41.7	49.81	41.25	49.39	38.26	65.18	38.4	43.71	37.92
ARG	67.2	73.28	68.68	72.09	77.37	51.98	102.28	115.53	71.76	53.52	53	58.72	32.74	84.6	67.97	36.75

## Sheet: 1a
Fetus	CON	FGR	within FGR
14-016	2.929
14-034	2.676
17-022	3.393
17-025	3.216
18-020	3.689
18-034	3.402
14-020		2.402	FGR_mod
14-023		3.03	FGR_mod
14-044		2.606	FGR_mod
17-002		2.938	FGR_mod
17-003		2.321	FGR_mod
14-010		1.091	FGR_sev
14-031		1.607	FGR_sev
16-037		1.746	FGR_sev
16-045		1.319	FGR_sev
17-061		1.738	FGR_sev

## Sheet: 1b
Fetus	CON	FGR	within FGR
14-016	29.77
14-034	24.71
17-022	30.87
17-025	28.61
18-020	42.02
18-034	20.25
14-020		30.38	FGR_mod
14-023		30.02	FGR_mod
14-044		24.58	FGR_mod
17-002		27.61	FGR_mod
17-003		25.24	FGR_mod
14-010		9.96	FGR_sev
14-031		16.14	FGR_sev
16-037		14.54	FGR_sev
16-045		9.43	FGR_sev
17-061		15.1	FGR_sev

## Sheet: 1c
Fetus	CON	FGR	within FGR
14-016	52.11
14-034	43.87
17-022	67.72
17-025	58.93
18-020	104.88
18-034	71.52
14-020		40.71	FGR_mod
14-023		47.12	FGR_mod
14-044		41.15	FGR_mod
17-002		72.85	FGR_mod
17-003		38.68	FGR_mod
14-010		15.07	FGR_sev
14-031		27	FGR_sev
16-037		26.6	FGR_sev
16-045		19.05	FGR_sev
17-061		29.84	FGR_sev

## Sheet: 1e
Fetus	CON	FGR	within FGR
14-016	431.979
14-034
17-022	681.892
17-025	613.771
18-020	536.887
18-034	704.198
14-020			FGR_mod
14-023		375.75	FGR_mod
14-044		264.036	FGR_mod
17-002		289.75	FGR_mod
17-003		449.287	FGR_mod
14-010		253.012	FGR_sev
14-031		183.395	FGR_sev
16-037		237.276	FGR_sev
16-045			FGR_sev
17-061		229.801	FGR_sev

## Sheet: 1f
Fetus	CON	FGR	within FGR
14-016	3.815
14-034
17-022	35.066
17-025	26.735
18-020	5.609
18-034	39.859
14-020			FGR_mod
14-023		-3.341	FGR_mod
14-044		2.932	FGR_mod
17-002		9.444	FGR_mod
17-003		-9.452	FGR_mod
14-010		-25.248	FGR_sev
14-031		-5.376	FGR_sev
16-037		-34.578	FGR_sev
16-045			FGR_sev
17-061		-17.367	FGR_sev

## Sheet: 1g
Fetus	CON	FGR	within FGR
14-016	23.792
14-034
17-022	49.386
17-025	28.671
18-020	11.31
18-034	41.498
14-020			FGR_mod
14-023		5.332	FGR_mod
14-044		4.736	FGR_mod
17-002		45.801	FGR_mod
17-003			FGR_mod
14-010		43.425	FGR_sev
14-031		0.958	FGR_sev
16-037		5.977	FGR_sev
16-045			FGR_sev
17-061			FGR_sev

## Sheet: 1h
Fetus	CON	FGR	within FGR
14-016	19.976
14-034
17-022	14.32
17-025	1.935
18-020	5.701
18-034	1.639
14-020			FGR_mod
14-023		8.674	FGR_mod
14-044		1.804	FGR_mod
17-002		36.357	FGR_mod
17-003			FGR_mod
14-010		68.673	FGR_sev
14-031		6.334	FGR_sev
16-037		40.556	FGR_sev
16-045			FGR_sev
17-061			FGR_sev

## Sheet: 1i
Fetus	CON	FGR	within FGR
14-016	0.951
14-034
17-022	0.975
17-025	0.989
18-020	0.985
18-034	0.987
14-020			FGR_mod
14-023		0.97	FGR_mod
14-044		0.992	FGR_mod
17-002		0.809	FGR_mod
17-003			FGR_mod
14-010		0.708	FGR_sev
14-031		0.953	FGR_sev
16-037		0.757	FGR_sev
16-045			FGR_sev
17-061		0.968	FGR_sev

## Sheet: 1j
Fetus	Group	G6PC	PCK1	PCK2	PC
14-016	CON	2.65816	2.70739	1.16998	1.18842
14-034	CON	0.181277	0.296082	1.3988	1.01633
15-006	CON	0.279696	0.143017	0.857024	0.71016
15-009	CON	0.448909	0.242454	0.613795	0.465102
15-016	CON	3.68593	0.709759	1.51127	2.35046
15-017	CON	0.535898	0.165472	1.03031	0.787241
16-001	CON	0.745672	6.74751	0.642761	1.60043
16-010	CON	0.281162	0.156863	1.2307	0.877425
16-026	CON	1.00417	0.21601	1.14648	1.40685
17-022	CON	0.14955	0.112352	0.499342	0.408025
17-025	CON	2.46355	1.31466	0.906934	0.569633
18-020	CON	0.339441	0.0893334	0.959024	0.756266
18-034	CON	0.226578	0.0991053	1.03358	0.863659
14-020	FGR_mod	0.162335	1.74209	1.4653	2.44796
14-023	FGR_mod	0.266971	0.0739479	0.960776	0.912204
14-044	FGR_mod	0.452567	1.57843	1.25816	1.39081
15-014	FGR_mod	7.43682	0.931663	1.4209	1.44629
15-020	FGR_mod	2.27926	0.365256	1.19847	1.89757
15-021	FGR_mod	3.01601	0.804363	1.89534	1.70656
15-025	FGR_mod	0.41849	0.0890375	1.02099	0.963577
15-026	FGR_mod	1.26961	5.01632	0.954473	2.42449
15-027	FGR_mod	0.457998	0.663763	1.33239	1.29369
17-002	FGR_mod	2.64167	0.55977	1.7102	0.599201
17-003	FGR_mod	0.707215	0.315239	0.907742	0.74858
14-010	FGR_sev	17.7918	24.4906	2.10541	1.64217
14-031	FGR_sev	39.8593	13.4903	2.68551	1.21656
15-008	FGR_sev	15.7277	9.9584	1.77192	1.10648
15-024	FGR_sev	42.7543	3.76587	2.64558	2.07709
15-029	FGR_sev	69.7886	7.67333	2.44892	1.52689
15-031	FGR_sev	5.42385	0.645908	1.46585	1.64337
16-020	FGR_sev	8.9971	9.95887	0.745235	1.85423
16-037	FGR_sev	9.64426	19.1036	1.69705	1.3714
16-045	FGR_sev	64.2263	11.7492	3.72977	2.59067
17-061	FGR_sev	6.62054	7.5007	2.47672	1.30799

[truncated: 45 more sheets: 1k, 2a, 2b, 2c, 2d, 2e, 2f, 2g, 2h, 2i, 3a, 3b, 3c, 3d, 3e, 3f, 4a, 4b, 4c, 4d …]
